# Supplementary material for: Barriers and Willingness to Undertake Cardiopulmonary Resuscitation Reported by Medical Students Dependent on Their Place of Residence—A Single-Center Study
Source: Rev Cardiovasc Med. 2024 Dec 23;25(12):451. doi: 10.31083/j.rcm2512451 (PMC11683695; doi:10.31083/j.rcm2512451)
Supplement: Supplementary file 1 [file 2153-8174-25-12-451-s1.zip]

Archive with 2 entries (2 files):
- RCM26089-Supplementary Material 1.docx
- RCM26089-Supplementary Material 2.docx
